# Supplementary material for: A marine photosynthetic microbial cell factory as a platform for spider silk production
Source: Commun Biol. 2020 Jul 8;3:357. doi: 10.1038/s42003-020-1099-6 (PMC7343832; doi:10.1038/s42003-020-1099-6)
Supplement: Supplementary file 3 — Supplementary Data 1 [file 42003_2020_1099_MOESM3_ESM.xlsx]

## Sheet: MaSp1-(1-mer)
Database 1 : NCBInr 20160711 (90556890 sequences; 33341389263 residues)
Taxonomy 1 : Escherichia coli (1618794 sequences)
Database 2 : ycrest 20190620 (123 sequences; 78854 residues)
Enzyme : Trypsin
Variable modifications : Acetyl (Protein N-term),Oxidation (M),Gln->pyro-Glu (N-term Q),Propionamide (C),Formyl (Protein N-term)
Mass values : Monoisotopic
Protein Mass : Unrestricted
Peptide Mass Tolerance : ± 15 ppm
Fragment Mass Tolerance: ± 20 mmu
Max Missed Cleavages : 3
Instrument type : ESI-TRAP
Number of queries : 6755
Protein hits :	1::gi|446494551	MULTISPECIES: aminoglycoside O-phosphotransferase APH(3')-II [Bacteria]
	2::1M_81aa	PrMT1257(1M_81aa)
1.	1::gi|446494551 Mass: 29029 Score: 609 Matches: 11(11) Sequences: 8(8) emPAI: 1.84
	MULTISPECIES: aminoglycoside O-phosphotransferase APH(3')-II [Bacteria]
	Query	Observed	Mr(expt)	Mr(calc)	ppm	Miss	Score	Expect	Rank	Unique	Peptide
	3656	657.8991	1313.7836	1313.7820	1.26	0	45	0.0092	1	U	R.LSAQGRPVLFVK.T
	4263	730.8365	1459.6585	1459.6579	0.44	0	76	6.8e-006	1	U	R.DIAEELGGEWADR.F
	4573	775.4235	1548.8324	1548.8300	1.54	0	71	7.7e-005	1	U	R.FLVLYGIAAPDSQR.I
	4895	554.6373	1660.8902	1660.8896	0.31	1	46	0.033	1	U	R.LGVADRYQDIALATR.D
	5018	568.2797	1701.8174	1701.8169	0.26	0	(86)	2.2e-006	1	U	K.TDLSGALNELQDEAAR.L
	5019	851.9162	1701.8178	1701.8169	0.52	0	129	1.1e-010	1	U	K.TDLSGALNELQDEAAR.L
	5632	656.3194	1965.9363	1965.9367	-0.20	0	63	0.00056	1	U	-.MIEQDGLHAGSPAAWVER.L
	5661	661.6513	1981.9320	1981.9316	0.21	0	(52)	0.0047	1	U	-.MIEQDGLHAGSPAAWVER.L
	6187	773.6999	2318.0779	2318.0790	-0.49	0	(85)	2.2e-006	1	U	R.LFGYDWAQQTIGCSDAAVFR.L
	6188	1160.0484	2318.0822	2318.0790	1.36	0	110	7.8e-009	1	U	R.LFGYDWAQQTIGCSDAAVFR.L
	6319	830.1101	2487.3086	2487.3009	3.08	0	45	0.042	1	U	R.DWLLLGEVPGQDLLSSHLAPAEK.V
	Proteins matching the same set of peptides:
	1::gi|1000949999 Mass: 28998 Score: 609 Matches: 11(11) Sequences: 8(8)
	aminoglycoside 3'-phosphotransferase [Escherichia coli]
2.	2::1M_81aa Mass: 7847 Score: 502 Matches: 8(8) Sequences: 3(3) emPAI: 15.80
	PrMT1257(1M_81aa)
	Query	Observed	Mr(expt)	Mr(calc)	ppm	Miss	Score	Expect	Rank	Unique	Peptide
	4980	844.3238	1686.6331	1686.6316	0.92	0	107	3.5e-011	1	U	R.QHMDSPDLGTDDDDK.A
	5023	568.8943	1703.6610	1703.6581	1.73	0	(77)	1.4e-007	1	U	R.QHMDSPDLGTDDDDK.A
	6198	777.9859	2330.9357	2330.9380	-0.97	1	(86)	5.9e-008	1	U	R.QHMDSPDLGTDDDDKAMAASGR.G
	6210	783.3181	2346.9326	2346.9329	-0.14	1	89	1.3e-008	1	U	R.QHMDSPDLGTDDDDKAMAASGR.G
	6211	587.9986	2347.9653	2347.9645	0.35	1	(64)	3e-005	1	U	R.QHMDSPDLGTDDDDKAMAASGR.G
	6216	591.9958	2363.9541	2363.9594	-2.26	1	(58)	2.5e-005	1	U	R.QHMDSPDLGTDDDDKAMAASGR.G
	6217	788.9932	2363.9577	2363.9594	-0.73	1	(79)	2.8e-007	1	U	R.QHMDSPDLGTDDDDKAMAASGR.G
	6278	807.3787	2419.1144	2419.1113	1.30	0	59	0.00071	1	U	R.GGLGGQGAGAAAAAGGAGQGGYGGLGSQGTS.-
	Proteins matching the same set of peptides:
	2::2M_114aa Mass: 10461 Score: 502 Matches: 8(8) Sequences: 3(3)
	PrMT1258(2M_114aa)
	2::3M_147aa Mass: 13075 Score: 502 Matches: 8(8) Sequences: 3(3)
	PrMT1259(3M_147aa)
	2::6M_246aa Mass: 20918 Score: 502 Matches: 8(8) Sequences: 3(3)
	PrMT1260(6M_246aa)

## Sheet: MaSp1-(2-mer)
Database 1 : NCBInr 20160711 (90556890 sequences; 33341389263 residues)
Taxonomy 1 : Escherichia coli (1618794 sequences)
Database 2 : ycrest 20190620 (123 sequences; 78854 residues)
Enzyme : Trypsin
Variable modifications : Acetyl (Protein N-term),Oxidation (M),Gln->pyro-Glu (N-term Q),Propionamide (C),Formyl (Protein N-term)
Mass values : Monoisotopic
Protein Mass : Unrestricted
Peptide Mass Tolerance : ± 15 ppm
Fragment Mass Tolerance: ± 30 mmu
Max Missed Cleavages : 3
Instrument type : ESI-TRAP
Number of queries : 6920
Protein hits :	2::2M_114aa	PrMT1258(2M_114aa)
	1::gi|446494551	MULTISPECIES: aminoglycoside O-phosphotransferase APH(3')-II [Bacteria]
1.	2::2M_114aa Mass: 10461 Score: 824 Matches: 12(12) Sequences: 4(4) emPAI: 10.95
	PrMT1258(2M_114aa)
	Query	Observed	Mr(expt)	Mr(calc)	ppm	Miss	Score	Expect	Rank	Unique	Peptide
	5176	844.3229	1686.6312	1686.6316	-0.19	0	94	6.2e-010	1	U	R.QHMDSPDLGTDDDDK.A
	5222	568.8934	1703.6585	1703.6581	0.21	0	(92)	3.3e-009	1	U	R.QHMDSPDLGTDDDDK.A
	6344	777.9875	2330.9408	2330.9380	1.21	1	123	1.2e-011	1	U	R.QHMDSPDLGTDDDDKAMAASGR.G
	6357	783.3166	2346.9281	2346.9329	-2.05	1	(83)	4.4e-008	1	U	R.QHMDSPDLGTDDDDKAMAASGR.G 6358
	6359	1174.4748	2346.9351	2346.9329	0.94	1	(80)	1.1e-007	1	U	R.QHMDSPDLGTDDDDKAMAASGR.G
	6360	587.9987	2347.9657	2347.9645	0.52	1	(76)	2e-006	1	U	R.QHMDSPDLGTDDDDKAMAASGR.G
	6368	591.9964	2363.9565	2363.9594	-1.26	1	(49)	0.00024	1	U	R.QHMDSPDLGTDDDDKAMAASGR.G
	6369	788.9945	2363.9616	2363.9594	0.94	1	(70)	2e-006	1	U	R.QHMDSPDLGTDDDDKAMAASGR.G
	6434	807.3793	2419.1161	2419.1113	1.99	0	79	6.9e-006	1	U	R.GGLGGQGAGAAAAAGGAGQGGYGGLGSQGTS.-
	6577	659.0644	2632.2286	2632.2339	-2.01	0	(74)	3.5e-005	1	U	R.GGLGGQGAGAAAAAGGAGQGGYGGLGSQGTSGR.G
	6578	878.4176	2632.2309	2632.2339	-1.14	0	123	4.5e-010	1	U	R.GGLGGQGAGAAAAAGGAGQGGYGGLGSQGTSGR.G
	Proteins matching the same set of peptides:
	2::3M_147aa Mass: 13075 Score: 824 Matches: 12(12) Sequences: 4(4)
	PrMT1259(3M_147aa)
	2::6M_246aa Mass: 20918 Score: 824 Matches: 12(12) Sequences: 4(4)
	PrMT1260(6M_246aa)
2.	1::gi|446494551 Mass: 29029 Score: 450 Matches: 9(9) Sequences: 8(8) emPAI: 1.52
	MULTISPECIES: aminoglycoside O-phosphotransferase APH(3')-II [Bacteria]
	Query	Observed	Mr(expt)	Mr(calc)	ppm	Miss	Score	Expect	Rank	Unique	Peptide
	2277	497.2464	992.4783	992.4783	0.05	0	48	0.014	1	U	K.VSIMADAMR.R
	2580	525.7836	1049.5527	1049.5505	2.09	0	45	0.023	1	U	R.YQDIALATR.D
	3873	657.8985	1313.7825	1313.7820	0.42	0	42	0.015	1	U	R.LSAQGRPVLFVK.T
	4505	730.8361	1459.6577	1459.6579	-0.15	0	67	5.5e-005	1	U	R.DIAEELGGEWADR.F
	4506	487.5601	1459.6586	1459.6579	0.47	0	(47)	0.0057	1	U	R.DIAEELGGEWADR.F
	4804	775.4228	1548.8311	1548.8300	0.72	0	86	2.7e-006	1	U	R.FLVLYGIAAPDSQR.I
	5219	851.9165	1701.8184	1701.8169	0.86	0	129	1.2e-010	1	U	K.TDLSGALNELQDEAAR.L
	5822	661.6516	1981.9331	1981.9316	0.76	0	78	1.2e-005	1	U	-.MIEQDGLHAGSPAAWVER.L
	6332	773.6990	2318.0752	2318.0790	-1.63	0	93	3.3e-007	1	U	R.LFGYDWAQQTIGCSDAAVFR.L
	Proteins matching the same set of peptides:
	1::gi|1000949999 Mass: 28998 Score: 450 Matches: 9(9) Sequences: 8(8)
	aminoglycoside 3'-phosphotransferase [Escherichia coli]

## Sheet: MaSp1-(3-mer)
Database 1 : NCBInr 20160711 (90556890 sequences; 33341389263 residues)
Taxonomy 1 : Escherichia coli (1618794 sequences)
Database 2 : ycrest 20190620 (123 sequences; 78854 residues)
Enzyme : Trypsin
Variable modifications : Acetyl (Protein N-term),Oxidation (M),Gln->pyro-Glu (N-term Q),Propionamide (C),Formyl (Protein N-term)
Mass values : Monoisotopic
Protein Mass : Unrestricted
Peptide Mass Tolerance : ± 15 ppm
Fragment Mass Tolerance: ± 30 mmu
Max Missed Cleavages : 3
Instrument type : ESI-TRAP
Number of queries : 7309
Protein hits :	1::gi|446494551	MULTISPECIES: aminoglycoside O-phosphotransferase APH(3')-II [Bacteria]
	2::2M_114aa	PrMT1258(2M_114aa)
1.	1::gi|446494551 Mass: 29029 Score: 1400 Matches: 23(23) Sequences: 13(13) emPAI: 4.67
	MULTISPECIES: aminoglycoside O-phosphotransferase APH(3')-II [Bacteria]
	Query	Observed	Mr(expt)	Mr(calc)	ppm	Miss	Score	Expect	Rank	Unique	Peptide
	2578	497.2468	992.4791	992.4783	0.79	0	52	0.0056	1	U	K.VSIMADAMR.R
	2659	505.2437	1008.4729	1008.4732	-0.29	0	(45)	0.022	1	U	K.VSIMADAMR.R
	2885	525.7835	1049.5524	1049.5505	1.76	0	42	0.048	1	U	R.YQDIALATR.D
	4122	657.8986	1313.7827	1313.7820	0.58	0	42	0.015	1	U	R.LSAQGRPVLFVK.T
	4754	730.8362	1459.6579	1459.6579	0.02	0	72	1.9e-005	1	U	R.DIAEELGGEWADR.F
	4755	487.5600	1459.6581	1459.6579	0.10	0	(50)	0.0033	1	U	R.DIAEELGGEWADR.F
	5042	775.4228	1548.8310	1548.8300	0.65	0	86	2.8e-006	1	U	R.FLVLYGIAAPDSQR.I 5044
	5043	517.2843	1548.8311	1548.8300	0.72	0	(72)	6.1e-005	1	U	R.FLVLYGIAAPDSQR.I
	5351	554.6368	1660.8886	1660.8896	-0.65	1	48	0.023	1	U	R.LGVADRYQDIALATR.D
	5488	851.9155	1701.8165	1701.8169	-0.26	0	129	1.1e-010	1	U	K.TDLSGALNELQDEAAR.L 5489 5490
	6128	656.3200	1965.9382	1965.9367	0.79	0	(86)	2.7e-006	1	U	-.MIEQDGLHAGSPAAWVER.L
	6159	661.6517	1981.9334	1981.9316	0.92	0	(91)	7e-007	1	U	-.MIEQDGLHAGSPAAWVER.L 6158
	6160	991.9740	1981.9334	1981.9316	0.92	0	125	2.7e-010	1	U	-.MIEQDGLHAGSPAAWVER.L
	6688	773.7007	2318.0802	2318.0790	0.53	0	(104)	2.4e-008	1	U	R.LFGYDWAQQTIGCSDAAVFR.L
	6689	1160.0479	2318.0812	2318.0790	0.96	0	133	3.8e-011	1	U	R.LFGYDWAQQTIGCSDAAVFR.L
	6798	800.7583	2399.2531	2399.2519	0.49	0	96	3.1e-007	1	U	R.LSWLATTGVPCAAVLDVVTEAGR.D
	6877	830.1085	2487.3036	2487.3009	1.06	0	68	0.00019	1	U	R.DWLLLGEVPGQDLLSSHLAPAEK.V
	7100	962.4479	2884.3220	2884.3185	1.20	0	65	0.00022	1	U	R.MEAGLVDQDDLDEEHQGLAPAELFAR.L
	7142	997.8361	2990.4865	2990.4774	3.05	1	47	0.03	1	U	R.DIAEELGGEWADRFLVLYGIAAPDSQR.I
	Proteins matching the same set of peptides:
	1::gi|1000949999 Mass: 28998 Score: 1400 Matches: 23(23) Sequences: 13(13)
	aminoglycoside 3'-phosphotransferase [Escherichia coli]
2.	2::2M_114aa Mass: 10461 Score: 795 Matches: 12(12) Sequences: 4(4) emPAI: 10.95
	PrMT1258(2M_114aa)
	Query	Observed	Mr(expt)	Mr(calc)	ppm	Miss	Score	Expect	Rank	Unique	Peptide
	5437	844.3223	1686.6301	1686.6316	-0.87	0	87	3.5e-009	1	U	R.QHMDSPDLGTDDDDK.A
	5494	568.8938	1703.6595	1703.6581	0.80	0	(84)	2.3e-008	1	U	R.QHMDSPDLGTDDDDK.A
	6711	777.9872	2330.9397	2330.9380	0.76	1	(85)	8e-008	1	U	R.QHMDSPDLGTDDDDKAMAASGR.G
	6726	783.3173	2346.9301	2346.9329	-1.18	1	(81)	7.8e-008	1	U	R.QHMDSPDLGTDDDDKAMAASGR.G
	6727	1174.4733	2346.9320	2346.9329	-0.36	1	90	1.2e-008	1	U	R.QHMDSPDLGTDDDDKAMAASGR.G
	6728	587.9979	2347.9624	2347.9645	-0.89	1	(62)	5.1e-005	1	U	R.QHMDSPDLGTDDDDKAMAASGR.G
	6729	587.9992	2347.9678	2347.9645	1.39	1	(50)	0.00083	1	U	R.QHMDSPDLGTDDDDKAMAASGR.G
	6749	788.9929	2363.9568	2363.9594	-1.13	1	(77)	4e-007	1	U	R.QHMDSPDLGTDDDDKAMAASGR.G
	6750	591.9968	2363.9583	2363.9594	-0.50	1	(57)	4.1e-005	1	U	R.QHMDSPDLGTDDDDKAMAASGR.G
	6817	807.3788	2419.1145	2419.1113	1.34	0	75	2.1e-005	1	U	R.GGLGGQGAGAAAAAGGAGQGGYGGLGSQGTS.-
	6994	878.4185	2632.2335	2632.2339	-0.13	0	143	4.6e-012	1	U	R.GGLGGQGAGAAAAAGGAGQGGYGGLGSQGTSGR.G
	6995	659.0662	2632.2356	2632.2339	0.65	0	(97)	2e-007	1	U	R.GGLGGQGAGAAAAAGGAGQGGYGGLGSQGTSGR.G
	Proteins matching the same set of peptides:
	2::3M_147aa Mass: 13075 Score: 795 Matches: 12(12) Sequences: 4(4)
	PrMT1259(3M_147aa)
	2::6M_246aa Mass: 20918 Score: 795 Matches: 12(12) Sequences: 4(4)
	PrMT1260(6M_246aa)

## Sheet: MaSp1-(6-mer)
Database 1 : NCBInr 20160711 (90556890 sequences; 33341389263 residues)
Taxonomy 1 : Escherichia coli (1618794 sequences)
Database 2 : ycrest 20190620 (123 sequences; 78854 residues)
Enzyme : Trypsin
Variable modifications : Acetyl (Protein N-term),Oxidation (M),Gln->pyro-Glu (N-term Q),Propionamide (C),Formyl (Protein N-term)
Mass values : Monoisotopic
Protein Mass : Unrestricted
Peptide Mass Tolerance : ± 15 ppm
Fragment Mass Tolerance: ± 30 mmu
Max Missed Cleavages : 3
Instrument type : ESI-TRAP
Number of queries : 8323
Protein hits :	2::2M_114aa	PrMT1258(2M_114aa)
	1::gi|446494551	MULTISPECIES: aminoglycoside O-phosphotransferase APH(3')-II [Bacteria]
	1::gi|800909149	StrA [Escherichia coli]
1.	2::2M_114aa Mass: 10461 Score: 3370 Matches: 48(48) Sequences: 6(6) emPAI: 104.21
	PrMT1258(2M_114aa)
	Query	Observed	Mr(expt)	Mr(calc)	ppm	Miss	Score	Expect	Rank	Unique	Peptide
	3128	511.7684	1021.5223	1021.5192	3.02	1	53	0.0043	1	U	K.ETAAAKFER.Q
	5689	417.9563	1667.7961	1667.7964	-0.21	0	68	0.00011	1	U	-.MHHHHHHSSGLVPR.G
	5698	836.3279	1670.6412	1670.6366	2.72	0	(99)	1.2e-009	1	U	R.QHMDSPDLGTDDDDK.A
	5740	421.9551	1683.7912	1683.7913	-0.09	0	(61)	0.00057	1	U	-.MHHHHHHSSGLVPR.G 5733 5734 5738 5739 5741 5743 5744 5747
	5751	844.3221	1686.6297	1686.6316	-1.10	0	103	7.5e-011	1	U	R.QHMDSPDLGTDDDDK.A
	5753	563.5611	1687.6613	1687.6632	-1.10	0	(68)	2.8e-006	1	U	R.QHMDSPDLGTDDDDK.A
	5834	568.8929	1703.6568	1703.6581	-0.74	0	(79)	6.8e-008	1	U	R.QHMDSPDLGTDDDDK.A
	7222	772.6540	2314.9402	2314.9431	-1.24	1	(116)	8.4e-011	1	U	R.QHMDSPDLGTDDDDKAMAASGR.G
	7223	1158.4788	2314.9430	2314.9431	-0.02	1	(116)	9.1e-011	1	U	R.QHMDSPDLGTDDDDKAMAASGR.G
	7252	1166.4787	2330.9427	2330.9380	2.05	1	150	2.4e-014	1	U	R.QHMDSPDLGTDDDDKAMAASGR.G
	7253	777.9887	2330.9442	2330.9380	2.65	1	(79)	3.9e-007	1	U	R.QHMDSPDLGTDDDDKAMAASGR.G
	7254	778.3308	2331.9706	2331.9696	0.45	1	(137)	8e-013	1	U	R.QHMDSPDLGTDDDDKAMAASGR.G
	7255	584.0005	2331.9729	2331.9696	1.42	1	(79)	5.4e-007	1	U	R.QHMDSPDLGTDDDDKAMAASGR.G
	7273	1174.4751	2346.9357	2346.9329	1.18	1	(103)	6e-010	1	U	R.QHMDSPDLGTDDDDKAMAASGR.G
	7274	783.3197	2346.9373	2346.9329	1.88	1	(87)	2.3e-008	1	U	R.QHMDSPDLGTDDDDKAMAASGR.G 7272
	7276	587.9985	2347.9648	2347.9645	0.13	1	(66)	2.1e-005	1	U	R.QHMDSPDLGTDDDDKAMAASGR.G
	7277	587.9997	2347.9697	2347.9645	2.21	1	(93)	3.6e-008	1	U	R.QHMDSPDLGTDDDDKAMAASGR.G
	7307	788.9924	2363.9553	2363.9594	-1.74	1	(79)	2.1e-007	1	U	R.QHMDSPDLGTDDDDKAMAASGR.G
	7308	591.9963	2363.9560	2363.9594	-1.44	1	(35)	0.006	1	U	R.QHMDSPDLGTDDDDKAMAASGR.G
	7309	1182.9857	2363.9569	2363.9594	-1.07	1	(101)	1.7e-009	1	U	R.QHMDSPDLGTDDDDKAMAASGR.G
	7389	807.3801	2419.1186	2419.1113	3.01	0	95	2.1e-007	1	U	R.GGLGGQGAGAAAAAGGAGQGGYGGLGSQGTS.- 7385 7386 7387
	7631	659.0660	2632.2347	2632.2339	0.33	0	(106)	2.6e-008	1	U	R.GGLGGQGAGAAAAAGGAGQGGYGGLGSQGTSGR.G 7638
	7634	878.4198	2632.2375	2632.2339	1.39	0	135	3.6e-011	1	U	R.GGLGGQGAGAAAAAGGAGQGGYGGLGSQGTSGR.G 7626 7627 7628 7629 7630 7632 7635 7636 7637 7639 7640 7641
	Proteins matching the same set of peptides:
	2::3M_147aa Mass: 13075 Score: 3370 Matches: 48(48) Sequences: 6(6)
	PrMT1259(3M_147aa)
	2::6M_246aa Mass: 20918 Score: 3370 Matches: 48(48) Sequences: 6(6)
	PrMT1260(6M_246aa)
2.	1::gi|446494551 Mass: 29029 Score: 2739 Matches: 46(46) Sequences: 16(16) emPAI: 13.37
	MULTISPECIES: aminoglycoside O-phosphotransferase APH(3')-II [Bacteria]
	Query	Observed	Mr(expt)	Mr(calc)	ppm	Miss	Score	Expect	Rank	Unique	Peptide
	2984	497.2484	992.4823	992.4783	4.08	0	49	0.012	1	U	K.VSIMADAMR.R
	3038	501.2282	1000.4417	1000.4437	-1.92	0	43	0.016	1		R.FSGFIDCGR.L
	3074	505.2452	1008.4757	1008.4732	2.51	0	(46)	0.018	1	U	K.VSIMADAMR.R
	3423	536.7482	1071.4818	1071.4808	0.98	0	(41)	0.025	1		R.FSGFIDCGR.L
	4490	657.8987	1313.7829	1313.7820	0.73	0	43	0.013	1	U	R.LSAQGRPVLFVK.T
	5041	487.5596	1459.6571	1459.6579	-0.56	0	(63)	0.00015	1	U	R.DIAEELGGEWADR.F
	5042	730.8363	1459.6581	1459.6579	0.13	0	71	2.3e-005	1	U	R.DIAEELGGEWADR.F 5044 5045
	5337	775.4225	1548.8304	1548.8300	0.28	0	100	1.1e-007	1	U	R.FLVLYGIAAPDSQR.I 5335 5336
	5338	517.2843	1548.8310	1548.8300	0.62	0	(91)	9.1e-007	1	U	R.FLVLYGIAAPDSQR.I
	5673	831.4533	1660.8920	1660.8896	1.45	1	75	3.6e-005	1	U	R.LGVADRYQDIALATR.D
	5820	851.9156	1701.8166	1701.8169	-0.19	0	152	6.1e-013	1	U	K.TDLSGALNELQDEAAR.L 5816 5817 5818 5819
	5821	568.2797	1701.8174	1701.8169	0.27	0	(100)	9.2e-008	1	U	K.TDLSGALNELQDEAAR.L
	6188	612.6403	1834.8990	1834.8962	1.50	0	88	1.8e-006	1	U	M.IEQDGLHAGSPAAWVER.L 6187
	6267	932.9530	1863.8914	1863.8938	-1.28	0	(44)	0.04	1	U	R.LHTLDPATCPFDHQAK.H
	6268	466.9803	1863.8922	1863.8938	-0.83	0	(45)	0.034	1	U	R.LHTLDPATCPFDHQAK.H
	6269	622.3056	1863.8950	1863.8938	0.65	0	67	0.00023	1	U	R.LHTLDPATCPFDHQAK.H
	6525	656.3205	1965.9398	1965.9367	1.58	0	(86)	3e-006	1	U	-.MIEQDGLHAGSPAAWVER.L 6526
	6527	983.9775	1965.9404	1965.9367	1.91	0	(97)	2.2e-007	1	U	-.MIEQDGLHAGSPAAWVER.L
	6564	661.6514	1981.9324	1981.9316	0.41	0	(90)	7.3e-007	1	U	-.MIEQDGLHAGSPAAWVER.L 6567
	6566	991.9748	1981.9350	1981.9316	1.74	0	98	1.4e-007	1	U	-.MIEQDGLHAGSPAAWVER.L 6563
	7226	1160.0467	2318.0787	2318.0790	-0.11	0	133	3.3e-011	1	U	R.LFGYDWAQQTIGCSDAAVFR.L
	7227	773.7008	2318.0806	2318.0790	0.70	0	(105)	2.2e-008	1	U	R.LFGYDWAQQTIGCSDAAVFR.L
	7360	800.7577	2399.2514	2399.2519	-0.20	0	80	1.5e-005	1	U	R.LSWLATTGVPCAAVLDVVTEAGR.D
	7775	918.4273	2752.2602	2752.2619	-0.61	0	(64)	0.00022	1	U	R.MPDGEDLVVTHGDACLPNIMVENGR.F
	7791	923.7596	2768.2570	2768.2568	0.08	0	(74)	2.5e-005	1	U	R.MPDGEDLVVTHGDACLPNIMVENGR.F
	7805	929.0897	2784.2472	2784.2517	-1.60	0	118	7.6e-010	1	U	R.MPDGEDLVVTHGDACLPNIMVENGR.F
	7849	957.1150	2868.3232	2868.3236	-0.13	0	(80)	8.4e-006	1	U	R.MEAGLVDQDDLDEEHQGLAPAELFAR.L
	7850	718.0883	2868.3240	2868.3236	0.15	0	(46)	0.018	1	U	R.MEAGLVDQDDLDEEHQGLAPAELFAR.L
	7867	962.4473	2884.3202	2884.3185	0.59	0	92	4e-007	1	U	R.MEAGLVDQDDLDEEHQGLAPAELFAR.L 7865
	7944	997.8381	2990.4926	2990.4774	5.09	1	49	0.022	1	U	R.DIAEELGGEWADRFLVLYGIAAPDSQR.I
	7995	782.3756	3125.4731	3125.4724	0.25	1	72	5.8e-005	1	U	R.TRMEAGLVDQDDLDEEHQGLAPAELFAR.L
	8007	786.3731	3141.4633	3141.4673	-1.26	1	(67)	0.00014	1	U	R.TRMEAGLVDQDDLDEEHQGLAPAELFAR.L
	8008	1048.1633	3141.4680	3141.4673	0.21	1	(65)	0.00026	1	U	R.TRMEAGLVDQDDLDEEHQGLAPAELFAR.L
3.	1::gi|800909149 Mass: 13214 Score: 113 Matches: 3(3) Sequences: 2(2) emPAI: 1.11
	StrA [Escherichia coli]
	Query	Observed	Mr(expt)	Mr(calc)	ppm	Miss	Score	Expect	Rank	Unique	Peptide
	3038	501.2282	1000.4417	1000.4437	-1.92	0	43	0.016	1		R.FSGFIDCGR.L
	3423	536.7482	1071.4818	1071.4808	0.98	0	(41)	0.025	1		R.FSGFIDCGR.L
	5673	831.4533	1660.8920	1660.8896	1.45	1	75	3.6e-005	1	U	R.LGVADRYQDLALATR.D
